# Supplementary material for: Usnea aurantiaco-atra (Jacq) Bory: Metabolites and Biological Activities
Source: Molecules. 2023 Oct 28;28(21):7317. doi: 10.3390/molecules28217317 (PMC10649588; doi:10.3390/molecules28217317)
Supplement: Supplementary file 1 [file molecules-28-07317-s001.zip]

Archive with 7 entries (7 files):
- Supplemmentary Figure S1.pdf
- Supplemmentary Figure S2.pdf
- Supplemmentary Figure S3.pdf
- Supplemmentary Figure S4.pdf
- Supplemmentary Figure S5.pdf
- Supplemmentary Figure S6.pdf
- Supplemmentary Figure S7.pdf
